# Supplementary material for: The Protein-Protein Interaction tasks of BioCreative III: classification/ranking of articles and linking bio-ontology concepts to full text
Source: BMC Bioinformatics. 2011 Oct 3;12(Suppl 8):S3. doi: 10.1186/1471-2105-12-S8-S3 (PMC3269938; doi:10.1186/1471-2105-12-S8-S3)
Supplement: Additional file 1 — ACT annotation guidelines. Basic classification criteria for PPI abstracts. [file 1471-2105-12-S8-S3-S1.zip]

Archive with 41 entries (39 files):
- additional1/GenProt_PPI.htm
- additional1/GenProt_PPI_files/
- additional1/GenProt_PPI_files/filelist.xml
- additional1/GenProt_PPI_files/image001.jpg
- additional1/GenProt_PPI_files/image002.gif
- additional1/GenProt_PPI_files/image003.gif
- additional1/GenProt_PPI_files/image004.gif
- additional1/GenProt_PPI_files/image005.gif
- additional1/GenProt_PPI_files/image006.gif
- additional1/GenProt_PPI_files/image007.gif
- additional1/GenProt_PPI_files/image008.gif
- additional1/GenProt_PPI_files/image009.gif
- additional1/GenProt_PPI_files/image010.jpg
- additional1/GenProt_PPI_files/image011.png
- additional1/GenProt_PPI_files/image012.gif
- additional1/GenProt_PPI_files/image013.gif
- additional1/GenProt_PPI_files/image014.gif
- additional1/GenProt_PPI_files/image015.gif
- additional1/GenProt_PPI_files/image016.gif
- additional1/GenProt_PPI_files/image017.gif
- additional1/GenProt_PPI_files/image018.gif
- additional1/GenProt_PPI_files/image019.gif
- additional1/GenProt_PPI_files/image020.gif
- additional1/GenProt_PPI_files/image021.gif
- additional1/GenProt_PPI_files/image022.gif
- additional1/GenProt_PPI_files/image023.gif
- additional1/GenProt_PPI_files/image024.gif
- additional1/GenProt_PPI_files/image025.gif
- additional1/GenProt_PPI_files/page0001.htm
- additional1/GenProt_PPI_files/page0002.htm
- additional1/GenProt_PPI_files/page0003.htm
- additional1/GenProt_PPI_files/page0004.htm
- additional1/GenProt_PPI_files/page0005.htm
- additional1/GenProt_PPI_files/page0006.htm
- additional1/GenProt_PPI_files/page0007.htm
- additional1/GenProt_PPI_files/page0008.htm
- additional1/GenProt_PPI_files/page0009.htm
- additional1/GenProt_PPI_files/pdesgal.htm
- additional1/GenProt_PPI_files/pubmaster001.htm
- additional1/GenProt_PPI_files/punused.htm
- additional1/
