# Supplementary material for: The Protein-Protein Interaction tasks of BioCreative III: classification/ranking of articles and linking bio-ontology concepts to full text
Source: BMC Bioinformatics. 2011 Oct 3;12(Suppl 8):S3. doi: 10.1186/1471-2105-12-S8-S3 (PMC3269938; doi:10.1186/1471-2105-12-S8-S3)
Supplement: Additional file 1 — ACT annotation guidelines. Basic classification criteria for PPI abstracts. [file 1471-2105-12-S8-S3-S1.zip › additional1/GenProt_PPI_files/filelist.xml]

<xml xmlns:o="urn:schemas-microsoft-com:office:office">
 <o:File HRef="pubmaster001.htm"/>
 <o:MainFile HRef="../GenProt_PPI.htm"/>
 <o:File HRef="image001.jpg"/>
 <o:File HRef="image002.gif"/>
 <o:File HRef="image003.gif"/>
 <o:File HRef="image004.gif"/>
 <o:File HRef="image005.gif"/>
 <o:File HRef="image006.gif"/>
 <o:File HRef="image007.gif"/>
 <o:File HRef="image008.gif"/>
 <o:File HRef="image009.gif"/>
 <o:File HRef="image010.jpg"/>
 <o:File HRef="image011.png"/>
 <o:File HRef="image012.gif"/>
 <o:File HRef="page0001.htm"/>
 <o:File HRef="image004.gif"/>
 <o:File HRef="image002.gif"/>
 <o:File HRef="image003.gif"/>
 <o:File HRef="image013.gif"/>
 <o:File HRef="image005.gif"/>
 <o:File HRef="image006.gif"/>
 <o:File HRef="image007.gif"/>
 <o:File HRef="image014.gif"/>
 <o:File HRef="image015.gif"/>
 <o:File HRef="image016.gif"/>
 <o:File HRef="page0002.htm"/>
 <o:File HRef="image004.gif"/>
 <o:File HRef="image002.gif"/>
 <o:File HRef="image003.gif"/>
 <o:File HRef="image013.gif"/>
 <o:File HRef="image017.gif"/>
 <o:File HRef="image006.gif"/>
 <o:File HRef="image007.gif"/>
 <o:File HRef="image008.gif"/>
 <o:File HRef="image015.gif"/>
 <o:File HRef="image018.gif"/>
 <o:File HRef="page0003.htm"/>
 <o:File HRef="image004.gif"/>
 <o:File HRef="image002.gif"/>
 <o:File HRef="image003.gif"/>
 <o:File HRef="image013.gif"/>
 <o:File HRef="image005.gif"/>
 <o:File HRef="image019.gif"/>
 <o:File HRef="image007.gif"/>
 <o:File HRef="image008.gif"/>
 <o:File HRef="image015.gif"/>
 <o:File HRef="image018.gif"/>
 <o:File HRef="page0004.htm"/>
 <o:File HRef="image004.gif"/>
 <o:File HRef="image002.gif"/>
 <o:File HRef="image003.gif"/>
 <o:File HRef="image013.gif"/>
 <o:File HRef="image005.gif"/>
 <o:File HRef="image006.gif"/>
 <o:File HRef="image020.gif"/>
 <o:File HRef="image008.gif"/>
 <o:File HRef="image015.gif"/>
 <o:File HRef="image018.gif"/>
 <o:File HRef="page0005.htm"/>
 <o:File HRef="image004.gif"/>
 <o:File HRef="image002.gif"/>
 <o:File HRef="image003.gif"/>
 <o:File HRef="image021.gif"/>
 <o:File HRef="image022.gif"/>
 <o:File HRef="image023.gif"/>
 <o:File HRef="image024.gif"/>
 <o:File HRef="image013.gif"/>
 <o:File HRef="image025.gif"/>
 <o:File HRef="page0006.htm"/>
 <o:File HRef="image004.gif"/>
 <o:File HRef="image002.gif"/>
 <o:File HRef="image003.gif"/>
 <o:File HRef="image021.gif"/>
 <o:File HRef="image022.gif"/>
 <o:File HRef="image023.gif"/>
 <o:File HRef="image024.gif"/>
 <o:File HRef="image013.gif"/>
 <o:File HRef="image025.gif"/>
 <o:File HRef="page0007.htm"/>
 <o:File HRef="image004.gif"/>
 <o:File HRef="image002.gif"/>
 <o:File HRef="image003.gif"/>
 <o:File HRef="image021.gif"/>
 <o:File HRef="image022.gif"/>
 <o:File HRef="image023.gif"/>
 <o:File HRef="image024.gif"/>
 <o:File HRef="image013.gif"/>
 <o:File HRef="image025.gif"/>
 <o:File HRef="page0008.htm"/>
 <o:File HRef="image004.gif"/>
 <o:File HRef="image002.gif"/>
 <o:File HRef="image003.gif"/>
 <o:File HRef="image021.gif"/>
 <o:File HRef="image022.gif"/>
 <o:File HRef="image023.gif"/>
 <o:File HRef="image024.gif"/>
 <o:File HRef="image013.gif"/>
 <o:File HRef="image025.gif"/>
 <o:File HRef="page0009.htm"/>
 <o:File HRef="image004.gif"/>
 <o:File HRef="image002.gif"/>
 <o:File HRef="image003.gif"/>
 <o:File HRef="image021.gif"/>
 <o:File HRef="image022.gif"/>
 <o:File HRef="image023.gif"/>
 <o:File HRef="image024.gif"/>
 <o:File HRef="image013.gif"/>
 <o:File HRef="image025.gif"/>
 <o:File HRef="punused.htm"/>
 <o:File HRef="pdesgal.htm"/>
 <o:File HRef="filelist.xml"/>
</xml>
